# Supplementary material for: The Protective Effect of Nimodipine in Schwann Cells Is Related to the Upregulation of LMO4 and SERCA3 Accompanied by the Fine-Tuning of Intracellular Calcium Levels
Source: Int J Mol Sci. 2025 Jan 20;26(2):864. doi: 10.3390/ijms26020864 (PMC11765607; doi:10.3390/ijms26020864)
Supplement: Supplementary file 1 [file ijms-26-00864-s001.zip]

Archive with 1 entries (1 files):
- ijms-3394352-supplementary.pdf
